# Supplementary material for: The impact of COVID-19 pandemic on key performance indicators in three Saudi hospitals
Source: PLoS One. 2023 May 11;18(5):e0285616. doi: 10.1371/journal.pone.0285616 (PMC10174493; doi:10.1371/journal.pone.0285616)
Supplement: S1 Data — (XLSX) [file pone.0285616.s002.xlsx]

## Sheet: Sheet1
2019
Hospital Name
KPI
Disposition within 4 hours ( ED )	percentage
Elective OR Utilization ( OR )	Percentage
3rd Available Appointment ( OPD )	Days
2020			2020-01-01						2020-02-01							2020-03-01							2020-04-01							2020-05-01							2020-06-01							2020-07-01
Hospital Name		Target	Target	Target	Target	MDC	MCH	GEN	Target	Target	Target	Target	MDC	MCH	GEN	Target	Target	Target	Target	MDC	MCH	GEN	Target	Target	Target	Target	MDC	MCH	GEN	Target	Target	Target	Target	MDC	MCH	GEN	Target	Target	Target	Target	MDC	MCH	GEN	Target	Target	Target	Target	MDC	MCH
KPI
Disposition within 4 hours ( ED )	percentage	>95%	75%-95%	60%-75%	<60%	0.66	0.98	0.55	>95%	75%-95%	60%-75%	<60%	0.59	0.91	0.49	>95%	75%-95%	60%-75%	<60%	0.54	0.58	0.78	>95%	75%-95%	60%-75%	<60%	0.57	0.88	0.88	>95%	75%-95%	60%-75%	<60%	0.55	0.68	0.8	>95%	75%-95%	60%-75%	<60%	0.33	0.66	0.46	>95%	75%-95%	60%-75%	<60%	0.41	0.96
Elective OR Utilization ( OR )	percentage	>75%	62.5%-75%	50.1%-62.5%	<50%	0.65	0.17	0.81	>75%	62.5%-75%	50.1%-62.5%	<50%	0.64	0.21	0.74	>75%	62.5%-75%	50.1%-62.5%	<50%	0.41	COVID-19	0.37	>75%	62.5%-75%	50.1%-62.5%	<50%	0.19	COVID-19	COVID-19	>75%	62.5%-75%	50.1%-62.5%	<50%	0.14	0.03	COVID-19	>75%	62.5%-75%	50.1%-62.5%	<50%	0.23	0.07	COVID-19	>75%	62.5%-75%	50.1%-62.5%	<50%	0.7	0.16
3rd Available Appointment ( OPD )	Days	<14	14-28	28-42	>42	40	5	35	<14	14-28	28-42	>42	43	5	33	<14	14-28	28-42	>42	52	12.8	13	<14	14-28	28-42	>42	41	COVID-19	COVID-19	<14	14-28	28-42	>42	COVID-19	COVID-19	COVID-19	<14	14-28	28-42	>42	41.1	COVID-19	COVID-19	<14	14-28	28-42	>42	51.7	COVID-19
2021			2021-01-01						2021-02-01							2021-03-01							2021-04-01							2021-05-01							2021-06-01							2021-07-01
Hospital Name		Target	Target	Target	Target	MDC	MCH	GEN	Target	Target	Target	Target	MDC	MCH	GEN	Target	Target	Target	Target	MDC	MCH	GEN	Target	Target	Target	Target	MDC	MCH	GEN	Target	Target	Target	Target	MDC	MCH	GEN	Target	Target	Target	Target	MDC	MCH	GEN	Target	Target	Target	Target	MDC	MCH
KPI
Disposition within 4 hours ( ED )	percentage	>95%	75%-95%	60%-75%	<60%	0.74	0.97	0.53	>95%	75%-95%	60%-75%	<60%	0.75	0.95	0.68	>95%	75%-95%	60%-75%	<60%	0.71	0.96	0.56	>95%	75%-95%	60%-75%	<60%	0.74	0.95	0.47	>95%	75%-95%	60%-75%	<60%	0.73	0.91	0.35	>95%	75%-95%	60%-75%	<60%	0.76	0.9	0.53	>95%	75%-95%	60%-75%	<60%	0.75	0.92
Elective OR Utilization ( OR )	percentage	>75%	62.5%-75%	50.1%-62.5%	<50%	0.79	0.568	0.645	>75%	62.5%-75%	50.1%-62.5%	<50%	0.641	0.59	0.537	>75%	62.5%-75%	50.1%-62.5%	<50%	0.73	0.498	0.086	>75%	62.5%-75%	50.1%-62.5%	<50%	0.479	0.223	COVID-19	>75%	62.5%-75%	50.1%-62.5%	<50%	0.51	0.496	COVID-19	>75%	62.5%-75%	50.1%-62.5%	<50%	0.5153	0.157	COVID-19	>75%	62.5%-75%	50.1%-62.5%	<50%	0.4062	0.2377
3rd Available Appointment ( OPD )	Days	<14	14-28	28-42	>42	25	9	27	<14	14-28	28-42	>42	18	12	6	<14	14-28	28-42	>42	16	12	8	<14	14-28	28-42	>42	17	12	8	<14	14-28	28-42	>42	15	15	6	<14	14-28	28-42	>42	17	17	7	<14	14-28	28-42	>42	18	23
World Class
Acceptable
Need Improvement
Unacceptable
[truncated: 36 more columns]
